# Supplementary material for: The Prognostic Value of Peak Cardiac Power Output in Chinese Patients with Chronic Heart Failure
Source: PLoS One. 2016 Jan 25;11(1):e0147423. doi: 10.1371/journal.pone.0147423 (PMC4726448; doi:10.1371/journal.pone.0147423)
Supplement: S1 File — (XLS) [file pone.0147423.s001.xls]

## Sheet: Sheet1
dignostic	sex	age	month	cardiac death	rehospital	BMI(kg/m2)	NYHA	LVEF	LVEDD	LVESD	LAD	LVST	LVPW	LVM	LVMI	VO2AT	VO2peak	HRAT	HRPeak	BPPeak	VE/VCO2	PeakVO2/HR	⊿VO2/⊿WR	静息CO	LoadAT	LoadPeak	Peak CO	peakCPO
						(kg/m2)			(mm)	(mm)	(mm)	(mm)	(mm)	(g)	(g/m2)	(ml/kg/min)	(ml/kg/min)	(次/min)	(次/min)	(mmHg)				(L/min)	J.s-1	J.s-1	(L/min)	(Watts)
DCM	M	55	63		0	27.8	2	0.46	52	42	52	12	9	211.8	104.3	9.3	10.2	88	94	135/75	42.4	8.7	6.7	3.74		90	4.38	1.16
CHD	M	70	61		0	22.2	2	0.43	51	32	37	9	9	167.8	101.1	12.9	17.6	90	112(78%)	120/70	32	9.5	12.7	1.2	20	50	3	0.58
CHD	M	53	54		0	16.2	2	0.39	49	43	46	11	8	168.1	128.3	12.8	16.8	90	99(59%)	135/75	41.5	6.72	5.1	3.22	0	30	3.23	0.68
CHD	M	39	66		0	28.1	2	0.42	51	34	46	10	9	179.9	86.9	11	18.6	92	116(73%)	160/90	33.6	13.3	11	3.39	30	60	2.81	0.85
DCM	M	69	55		0	21.2	3	0.28	66	57	61	9	9	263.7	146.5	8.7	10.7	117	126(84%)	135/90	54	5.6	3		0	30
CHD	M	68	51		0	22.7	2	0.5	43	32	38	9	11	145	81	11.3	16.8	107	118	135/75	35.4	9.9	8.5	3.47		30	5.56	1.17
CHD	M	35	69		0	25.1	2	0.42	50	39	39	11	9	186	105.1	14.3	14.4	110	115	135/70	30.7	8.8	8.6	3.92	60	60	4.09	0.83
CHD	M	54	67		0	25.6	2	0.49	54	42	40	11	11	239.9	128.3	12.5	13.8	99	108	130/70	41.5	9.4	6	6.08	65	75	7.7	1.54
CHD	M	74	74		0	21.6	3	0.43	53	36	36	11	9	205.2	121.4		9.5		105	105/60	46.7	5	1.2	5.63		30	14.81	2.46
CHD	M	56	74		0	11.4	2	0.43	56	37	44	12	10	254.9	134.9	11.4	16.3	104	126	160/75	33	10.7	8.3	1.99	40	75	6.24	1.43
CHD	M	73	73		0	20.8	3	0.48	54	41	43	10	9	198.3	116.6		7.8	86	96	120/75	48.6	3.9	1.9	1.64		40	8.23	1.64
CHD	M	47	69		0	22.7	2	0.45	54	38	36	10	8	185.2	102.3	12	15.6	89	118	155/100	30.7	8.8	8.6	3.92	25	65	4.09	1.07
CHD	M	57	49		0	31.1	2	0.42	56	42	41	11	10	239.9	120	15.5	20.9	105	122	150/90	30.5	15.4	13.2	4.03	40	80	6.69	1.63
CHD	M	49	44		0	24	2	0.4	51	38	39	14	9	231.6	229.7	8.4	16.4	61	106	199/93	33.1	12.2	8.3	4.13	20	90	7.67	2.19
CHD	M	80	41		0	24	3	0.41	46	35	41	10	9	151.2	93.3	7	8.7	81	101	135/65	45.7	5.86	4.43
CHD	M	53	61		0	24.1	2	0.41	54	41	46	6	8	136.2	77.4	10.8	16	89	116	135/75	30.3	9.4	8.4	3.77	25	60	6.59	1.39
CHD	M	47	69		0	22.7	2	0.45	54	38	36	10	8	185.2	102.3	12	15.6	89	118	155/100	30.7	8.8	8.6	3.92	25	65	4.09	1.07
DCM	M	69	53		0	21.2	3	0.28	66	57	61	9	9	263.7	146.5	8.7	10.7	117	126(84%)	135/90	54	5.6	3		0	30
CHD	M	53	29		0	28.7	2	0.45	56	44	42	9	8	183.8	93.3	8.6	13.2	73	97	110/63	39.2	11.4	8.3	5.06	20	70	11.08	1.94
CHD	M	35	25		0	25.6	2	0.47								15	25.1	79	114	169/94	29	17.8	9.9	2.59	50	120	4.48	1.18
DCM	M	65	24		0	29.6	2	0.25	89							7.3	8.2	85	92	165/105	47.5	8.7	5.8	5.46	20	30	2.27	0.63
CHD	M	66	23		0	25.1	2	0.46	66	47	52	10	8	263.7	140.3	7.3	12.1	100	151	165/85	39.8	6	6.3	5.19	20	65		1.02
DCM	M	32	19		0	29.1	2	0.32								12	17	106	133	183/106	31.7	11.7	8.9	6.28	45	90	10.2	2.98
CHD	F	76	18		0	23.7	2	0.46	51	42	40	9	9	167.8	110.4	10.6	12.9	125	141	168/94	42.4	5.2	7.4		20	30
CHD	M	68	21		0	28.3	3	0.48	58	45	42	10	10	239.3	127.3	10	10.9	93	109	122/68	57	8	5	3.21	20	45
CHD	F	50	19		0	21.9	2	0.4	47	30	40	10	10	167.8	102.9	7.1	15.7	66	108	135/75	40.4	8.6	10.8	7.07	0	55		1.49
DCM	M	58	16		0	27.7	3	0.44	62	50	49	11	11	303.1	159.5	9	11.8	107	121	168/76	37.1	7.3	6.3	3.43	45	55	6.1	1.44
DCM	M	35	15		0	31.3	3	0.3	66	59	64					9.5	14.8	117	134	143/89	33.5	12	9	5.42	30	80	6.78	1.61
DCM	M	33	13		1	30	2	0.44	61	46	46	11	11	294.7	140.3	13.9	17.1	100	118	180/92	24	13.8	8.8	6.69	65	95	14.1	3.8
CHD	M	76	11		0	19.9	3	0.42	55	43	42	10	10	218.5	127.8	8.7	13.8	84	118	120/75	45	6.9	4.3	3.14	20	65	3.77	0.75
CHD	M	53	11		0	21.9	3	0.45	55	43	41	11	10	232.7	133	9.5	16	73	98	140/75	37.6	10.5	8.6	4.08	25	70	7.38	1.58
DCM	M	81	11		0	20.4	2	0.47	57	40	54	10	11	247.3	146.3	12.8	14.1	83	86	135/75	37.8	9.6	5.1		20	20
CHD	M	51	10		0	23.3	2	0.42	71	48	51					11.7	13.2	90	103	156/81	42.2	10.5	8.5		50	60
CHD	M	59	8		0	26.5	3	0.35	56	45	51	11	8	211.1	116.6	9.7	16.4	85	115	180/100	34.4	10.5	10.2	4.48	20	65	5.59	1.57
CHD	M	76	8		0	24.4	3	0.39	58	33	38	12	10	270.5	163	8.8	13.3	91	125	210/105	46.1	6.8	15.4	2.59	20	55	4.62	1.44
DCM	M	61	8		0	22.5	3	0.33								7.7	13.5	84	110	135/80	38.7	8.1	6.04	4.65	20	70	5.04	1.1
DCM	F	66	8		0	27.1	3	0.27	60	54	50	8	9	207.6	142.2		10.3		117	145/80	41	5	5.8	3.24		30		1.33
DCM	F	65	7		0	24.8	3	0.39								4.1	7.2	86	105	120/75	53.8	3.9			0	25
DCM	M	59	7		0	29.8	2	0.39								12.7	17.4	87	100	165/90	34.1	11.8	8.2	3.47	20	70	7.41	1.89
CHD	M	62	7		0	26.4	2	0.47								11.2	15.8	72	90	150/90	29.9	14	8.4	4.77	30	80	6.26	1.53
CHD	M	62	7		0	24.7	2	0.33	77	65	54					12.5	15.1	110	130	150/85	36.9	7.9	6.7	4.31	40	60	7.35	1.74
DCM	M	57	7		0	20.8	2	0.41	65	51	41	13	10	347.9	223	12.3	19.3	83	110	165/90	33.4	9.5	7	3.91	30	80	3.91	1.66
CHD	M	43	7		0	28.7	2	0.49								9	18.2	72	120	153/84	28.2	12.4	10.4	4.64	25	100	7.48	1.78
风心	M	58	6		0	29.9	2	0.49								10.4	17.2	87	108	165/105	22.5	14.8	10.5	4.11	60	100	5.83	1.62
DCM	M	52	60		1	24.1	2	0.34	66	50	36	11	10	318.5	180.9	16.3	26.9	100	140	150/90	27.8	13	13.4	4.67	40	90	8.29	2.02
CHD	M	64	54		0	24.1	2	0.48	59	44	41	10	9	231.1	118.8	12.7	17.9	102	130	165/85	29.6	10.5	7.6	2.14	35	75	5.52	1.37
CHD	M	63	51		1	25	2	0.5	56	40	48	11	11	254.9	137	16.6	24	80	103	135/75	32.1	16.7	9.15	6.6		30	5.54	1.17
CHD	M	58	73		1	17.4	2	0.47	46	31	31	11	13	208.1	122.4	12	17.5	92	110	150/90	27.7	8.6	7.4	2.41	20	60	5.08	1.24
CHD	M	75	52	yes	1	23	2	0.5	54	37	48	8	9	172.4	110	9.1	10.7	100	110	150/90	44.6	8.05	8	4.99	0	30		1.22
CHD	M	64	75		1	22.2	2	0.47	52	39	44	11	10	211.8	115.7	9	12.9	86	97	120/70	34.8	8.6	6	3.23	25	55	5.19	1
DCM	M	57	55		0	26.2	2	0.39	59	42	45	7	9	187.3	107.6	13.8	20.8	103	133	145/80	39.2	3	9.9	8.5	25	70	5.3	1.2
DCM	M	52	62		1	23.2	3	0.27	85	74	51	8	9	392.2	221.6	10.5(69%)	13.1(50%)	87	108	125/75	42.8	8.4	4.4	3	20	50	4.45	0.91
CHD	M	49	42		1	30	2	0.47	53	41	42	10	7	166.9	90.2	9.7	16.2	93	115	130/68	30.2	10.5	9.6	3.34	25	70	11.06	2.18
CHD	M	45	42		1	30.1	2	0.42	54	36	42	11	9	211.8	104.3	9.9	13.5	98	136	136/94	30.6	10.5	16.1	3.14	20	60	5.71	1.37
DCM	M	63	44		0	29.7	2	0.23	75	65	60	10	6	290.1	148	11.2	12.2	88	96	154/92	41	4.2	10.6	3.49	35	60
CHD	M	59	42		1	23.5	2	0.4	41	35	30	8	9	107.8	58.6	10.3	20.1	77	114	123/66	33.6	12.5	8.7	5.02	30	105	7.66	1.45
DCM	M	57	25	yes	1	24.6	3	0.21	69	58	45	10	10	324.3	188.5	10.4	15.5	94	116	172/85	31.7	9.2	6.74	4.99	20	65	2.02	0.51
DCM	F	42	24		1	21.3	3	0.26								9.8	14.8	86	100	168/109	38.3	9.9	8.2	1.05	20	50	5.27	1.51
CHD	M	51	24		1	22.5	3	0.2	68	58	49	9	9	278.3	159	6.8	8.4	82	105	110/75	59.8	6.7	4.8	2.25	0	30	4.02	0.77
DCM	M	60	21		1	24.2	3	0.34	63	49	45	9	11	276.3	147	9.5	9.8	110	114	148/86	65.5	6.4		5	20	40	9.98	2.4
DCM	M	29	20		1	18.9	3	0.24	74	60	39	6	8	243.4	144.9	9	15.1	85	116	118/64	37.2	7.3	5.9	4.36	20	60		1.26
CHD	M	68	19		1	24.2	2	0.42	58	48	39	10	9	224.3	132.7	10.2	14.2	66	88	147/75	41	10.9	5.7	6.88	25	60	3.01	0.66
CHD	M	59	16	yes	1	22.6	2	0.43	56	39	43	7	8	157.9	84.9	15.4	19	82	94	135/71	32.9	14.1	7.1	2.97	60	90	6.58	1.35
DCM	M	62	14		1	22.2	3	0.19	72	62	47	8	9	288.5	163.9	11.2	11.8	114	115	115/75	45.1	7.2	4	2.29	25	35	6.04	1.18
DCM	M	60	11		1	21.7	3	0.37	60	49	46	9	10	238	136	8	12.4	70	94	140/70	38	8.5	5.9	3.23	20	45	3.21	0.67
CHD	M	52	9		1	33.8	3	0.42	63	50	43	9	9	242.7	123.2	9.5	11.3	96	100	145/92	32.8	9.94	4.3	5.69	35	60	8.15	1.98
CHD	F	75	8		1	22.3	3	0.35	60	45	48					7.6	8.8	83	111	155/85	42.3	4.8	3.8	2.99	0	20
CHD	M	73	8		1	23.4	3	0.29	97	51	54					10.5	13.3	67	89	150/70	40	11.8	7.8	2.56	35	70	4.92	1.06
CHD	M	59	8		1	23.5	2	0.45	48	30	31	13	11	222.7	125.1	10.2	16	111	134	165/100	38.3	8.2	7.2	4.64	30	75	7.48	2.02
CHD	M	60	7		1	24.7	2	0.44	47	34	36	11	9	167.8	96	14.4	23.1	100	137	180/105	25.7	11.5	13.9	3.54	45	65	7.54	2.18
DCM	M	54	6		1	25	2	0.37	69	57	48	7	8	230.9	131.9	11.3	16.7	73	100	132/80	29.6	13.3	8.8	2.28	30	75	4.32	0.93
DCM	M	58	5		1	22.9	2	0.43	72	56	43	8	9	288.5	178.1	11	14.3	106	112	220/140	42.6	7.7	12	2.6	20	35
DCM	M	60	2		1	26.5	2	0.41	65	44	49	9	8	239.6	116.3	10.2	14.6	83	146	150/90	30.8	8.6	5	6.05	0	65	7.87	1.92
DCM	M	66	2		1	24.5	3	0.28	66	58	50	8	7	212.8	117.6	14.2	20.2	95	109	120/75	33.3	13.1	7.7	6.03	30	60	4.01	0.8
DCM	M	61	2		1	25.2	3	0.24	84	75	79	9	10	435.6	232.9	12.4	13	104	106	145/90	41.3	9.1	3.1		20	35	4.75	1.14
DCM	F	69	1		1	26.8	2	0.47	62	45	63	11	11	303.1	166.5	9.1	13.5	68	90	195/90	37.2	11.5	5.8	3.29	20	70	6.83	1.9
DCM	M	56	52	yes	2	24.5	2	0.36	63	52	42	10	9	259.5	192.2	12.4	17	91	94(56%)	130/75	36.7	9.4	8.96	3.28	0	30	4.79	0.99
CHD	F	70	55		2	22.2	3	0.31	65	54	55	8	9	239.6	162.9	10.7	15.8	90	102(70%)	130/80	37.5	8.7	7.4	2.37	0	30	5.43	1.17
DCM	M	55	58	yes	2	20.7	3	0.33	75	62	48	9	9	332.3	171.3	6.4	7.6	96	102	90/60	42.4	5.85	4.85	3	0	0	3	0.47
CHD	M	35	57		2	22.1	2	0.41	67	53	44	10	9	289.2	148.3	10.2	17.2	89	121	135/80	27.1	11.4	10.2	4.9	35	90	10.01	2.19
CHD	M	50	75		2	24.8	2	0.46	51	34	36	10	10	192.3	115.1	13.7	16.4	103	119	120/70	35.1	9.3	8.6	2.81	45	65	5.03	0.97
CHD	M	71	67		2	27.3	3	0.5	51	37	43	9	9	167.8	98.7	7.7	12.2	84	117	155/75	47.1	7.3	4.9	2.25	0	60	4.46	1.01
DCM	F	70	56		1	30.3	2	0.36	73	64	45	11	10	380.4	227.8	8.3	9.7	78	91	150/90	43.6	3.93	7.7	3.7	0	30	6.22	1.52
CHD	M	63	73		2	26.3	2	0.52	44	32	36	11	11	171.6	93.3	12	15.8	90	110	135/75	27.7	10.8	7.5	6.86	25	60	6.84	1.44
DCM	M	50	51		2	29.6	2	0.25	71	57	59	12	14	473.6	237.9	9.4	11.4	75	80	155/100	41.2	12.8	5.8	4	30	60	5.2	1.36
CHD	M	68	47	yes	2	18.2	3	0.3	61	49	41	8	9	213.8	128.7	4.9	5.8	115	122	90/60	63.1	2.7	4.7	1.43	0	15
DCM	M	58	49	yes	2	28	3	0.21	64	57	49	7	8	201.1	105.3	11.8	13.2	123	133	120/70	44.9	8.2	6.3	3.12	20	35	4.4	0.85
DCM	M	64	50	yes	2	24	3	0.23	68	58	55	10	8	278.3	142	4.1	7.4	80	86	110/90	62.1	4.5	5.7	3.04	0	25		0.65
CHD	M	73	40	yse	2	25.7	3	0.36	52	42	50	13	11	253.4	146.5	7.9	9.8	98	133	128/57	43	5.1	4.8	3.09	0	30	5.12	0.92
DCM	M	56	31	yes	2	23.45	3	0.35	81	69	68	9	9	382.7	206.9	9	11.8	80	107	105/75	43.1	7.8	7.3	2.22	20	55	3.36	0.63
CHD	M	61	25		2	22.5	3	0.4	58	43	45	6	8	155.1	88.6	9.2	11.5	97	122	180/83	51	6.2	4.2	5.09	25	55	6.67	1.71
CHD	M	76	21		2	21.6	3									9.9	11.2	77	126	149/65	51.4	5.2	7.1	8.1	20	55
CHD	M	75	13		1	25.8	2	0.41	56	46	48	9	9	197.3	111.5	8.9	14.1	88	115	175/85	33.7	8.7	6.1	5.31	20	70	5.26	1.34
CHD	M	73	9		2	20.8	2	0.41	43	29	38	10	8	125.8	74	11	12.9	100	121	165/90	32	6.3	5.9	4.58	20	55	6.15	1.57
DCM	F	69	7		2	23.1	3	0.35	73	46	60	9	10	337.3	237.5	9.1	10.4	101	117	150/90	49.8	4.6	4.8	3.03	20	30	2.82	0.69
DCM	F	69	16		2	25.2	2	0.38	61	54	44	8	8	198.8	125	12.3	16.4	92	126	166/72	38.6	8.1	7.6	6.02	20	60	5.65	1.3
DCM	M	46	55	yes	3	28.7	3	0.34	60	54	50	14	12	357	174.1	12	16.3	92	93	160/90	33	15.5	13		40	60	5.42	1.36
CHD	M	55	24		3	24.2	2	0.49	54	40	45	11	11	239.9	125.6	8.1	11.5	86	118	145/72	43.7	8.87	5.13	4.63	25	60		1.38
DCM	M	48	22	yes	3	28.4	2	0.38	69	59	49	9	9	285.7	148.8	10.3	17.2	82	101(58%)	150/100	39.4	13.7	7	7.5	25	90	6.29	1.63
CHD	M	64	63		3	19.5	2	0.39	57	46	40	9	8	189.6	125.6	12.8	19.3	81	109	135/75	21.7	8.5	5.3	4.59	20	75	6.69	1.41
CHD	F	74	51		3	21.9	2	0.31	44	33	41	11	8	140.5	96.9	11.1	11.7	120	122	165/95	42.1	5.4	3.6	2.8	20	30	1.2	0.32
CHD	F	62	67		3	22.9	2	0.49	49	31	45	12	8	179.8	111	9.5	13.1	84	96	165/105	37.4	8.4	5.5	5.54	20	65	4.85	1.35
DCM	M	53	49		3	27.3	2	0.18	61	56	47	9	8	213.8	113.1	10.2	11.6	112	115	135/80	39.7	8.1	9.8	3.17	25	35	4.5	0.98
CHD	M	60	50	yes	3	25.3	2	0.48	59	44	42	11	8	231.1	127.7	10.8	13	68	80	120/70	35.5	12	6	3.38	25	60	5.67	1.09
DCM	M	56	47		3	22.3	3	0.24	66	55	48	10	10	299.9	191	9.9	18.5	79	117	165/100	26.5	9.2	7.5	3.85	0	65	9.23	2.49
CHD	M	72	74		3	21.3	2	0.47	48	31	38	10	8	151.3	84.1	11.5	13.5	99	121	130/75	36.7	7	4.5		30	60
DCM	M	55	26	yes	3	22	3	0.21								10.7	18.8	106	129	112/82	35.9	10.2	8.21	2.28	30	90	4.8	0.98
CHD	M	70	24	yes	3	20.7	2	0.28	57	44	45	10	10	232.3	142.5	12.6	14	108	133	160/90	45.8	6.5	8.7	5.17	20	45	9.68	2.44
DCM	M	44	24		3	21.5	3	0.26	72	68	57	8	9	288.5	161.2	11	14.5	105	134	155/90	38.5	7.1	5.5	3.72	30	85		1.18
CHD	M	67	23		3	25.9	2	0.46	63	51	45	9	8	226.5	127.2	8.7	13	78	95	150/85	37.4	10	4.9	6.38	20	60	1.74	0.41
CHD	F	73	19		3	27.6	3	0.46								12	12.6	88	100	161/61	34.7	8.54	4.63		20	30		1.19
CHD	M	53	72		4	27.3	2	0.5	48	35	34	10	9	162.4	84.1	12	14.4	84	100	165/90	27.2	11.9	9	3.73	60	80	7.59	1.94
CHD	M	54	73		4	19.4	2	0.5	52	37	43	10	10	198.7	119.7	11.2	15	78	98	120/70	31.9	9.9	7	3.7	45	70	4.88	0.94
CHD	M	78	69		4	24.6	3	0.41	59	43	48	10	10	246.5	151.2		11(70%)		87	120/75	35.1	8	5.6	6.41		30	3.74	0.75
CHD	M	51	49		4	28.7	2	0.49	56	38	43	12	9	239.9	121.8	12.3	17	83	96	135/85	33.6	12.5	6.4	1.46	20	65	5.19	1.17
CHD	M	56	7		4	27	2	0.35	60	49	49	8	10	222.6	118.4	11.5	13.4	106	115	135/80	37.2	9	6.9		30	55	3.78	0.83
CHD	M	80	5		4	25.7	3	0.45	53	36	47	10	8	179.2	102.4	10.3	11.1	108	142	140/90	46.5	6.4	6.4	2.8	0	40	4.9	1.16
CHD	M	45	61	yes	5	24.4	2	0.43	60	46	57	11	9	253.8	135	11.1	13.3	81	96	120/70	34.4	12.6	9.9	3.04	50	60
DCM	M	62	23		6	27.7	3	0.32	73	61	54	10	9	337.3	179.4		7.2		121	90/60	60.2	5.3	9	5.6		20
DCM	M	55	6		6	29.4	3	0.35	73	59	57	14	9	425.5		14.7	16.4	116	151	160/90	26.3	9.5	9.6	4.11	35	70	4.9	1.23
DCM	M	27	47		4	26.8	3	0.27	61	49	45	11	13	329.9	185.3	12.6	13.6	75	91	135/75	36	10.9	6.2	5.4	35	65		1.14
CHD	M	55	7		2	26.6	2	0.42	62	48	57	9	10	252.1	136.3	12.8	13.2	98	107	130/74	43.9	9.3	4.8	2.46	50	60	6.7	1.38
DCM	F	48	19		9	38.2	3	0.25	70	63	54	11	11	374.1	191.8	6.1	6.6	107	109	131/75	55.6	6.3	5.1	4.76	20	30
DCM	F	75	17	yes	2	23.9	3	0.18	70	62	47	7	10	274.1	200.1	5.8	8.6	78	91	109/70	40	4.8		1.1	0
DCM	M	61	7		5	32.1	3	0.24	88	80	71	7	7	338.3
CHD	M	60	34		11	23.6	3	0.45	48	34	40	7	8	120.2	66.8	10	11.9	102	110	141/86	42.3	7.2	5.9	4.5	30	30	5.99	1.39
DCM	F	69	7	yes	10	16.6	3	0.34	59	50	46	9	9	216.1	153.3		5.2		126	125/75	55					30
DCM	M	57	46	yes	10	25.8	2	0.19	101	94	65	8	10	578.4	323.1	8.1	9.5	64	75	154/93	44.5	9.1	3.1	7.2	0	30	3.23	0.81
DCM	M	55	1		0	22.6	3	0.3	76		65					8.6	9.4	85	117	135/75	52.2	6.7	3.4	2.56	20	45
DCM	M	35			0	22.9	3	0.36	61							17.8	25.6	118	137	115/61	26.5	11.3	9.6	5.62	50	90	6.28

## Sheet: Sheet2
姓名	性别	年龄	时间	诊断	BMI	NYHA分级	LVEF	LVDd	LVSd	LAd	LVST	LVPW	LVM	LVMI	PASP	超敏CRP	IL-6	TNF-ɑ	BNP	NT-proBNP	6MWT	VO2AT	VO2Peak	HRAT	HRPeak	BPPeak	VE/VCO2	PeakVO2/HR	⊿VO2/⊿WR	静息CO	LoadAT	LoadPeak	Peak CO	CPO
					(kg/m2)			(mm)	(mm)	(mm)	(mm)	(mm)	(g)	(g/m2)	(mmHg)	mg/l				(ng/ml)	( m)	(ml/kg/min)	(ml/kg/min)	(次/min)	(次/min)	(mmHg)				(L/min)	J.s-1	J.s-1	(L/min)	(Watts)
金惠芳	女	57	2007-01-01	冠心病	30.3	Ⅰ	0.61	52	35	37	9	10	185.9	101.6		1.2	137	0.75	5			11	13.9	87	103	180/105	26.3	11.5	9.1	2.1	40	60	7.48	2.16
陈志有	男	47	2007-01-01	冠心病	24.8	Ⅰ	0.6	48	33	32	11	11	197.5	97.3		31.5	127.69	0.64				12.4	14.4	113	123	155/90	33.4	10	14.6	3.72	40	65
张世康	男	63	2007-05-01	冠心病	26.3	Ⅰ	0.52	44	32	36	11	11	171.6	93.3		6.2	0.15	10.54	99.8			12	15.8	90	110	135/75	27.7	10.8	7.5	6.86	25	60	20.39	4.3
冯俊同	男	50	2007-02-01	代谢综合症	37.1	Ⅰ	0.56	58	41	48	10	11	254.7	110.3								8.3	9.9	107	136	175/95	26.2	3.4	3.8	6.19	40	100		1.67
易秀凤	女	52	2007-01-01	HBP	19.4	Ⅰ	0.61	49	32	36	10	8	156.7	104.5		3.8	174.61	0.53	6.8			15.4	17.6	84	94	125/80	26.9	9.2	9		20	45	12.82	2.7
周守云	男	66	2007-03-01	冠心病	23.7	Ⅰ	0.72	46	27	45	11	9	161.9	87		18.8			151			9.9(63%)	14.7(62%)	97	117	180/100	29.6	17.9	7.5	3.14	20	60	8.96	2.52
陆宝庆	男	62	2007-01-01	冠心病	26	Ⅰ	0.6	59	39	37	10	10	246.5	136.9		330	225.83	0.95	727			9	14.3	78	101	150/75	32.8	10.6	10.1	4.8	20	60	7.96	1.77
华伟良	男	57	2007-01-01	冠心病	26.7	Ⅰ	0.63	57	37	42	9	10	217.7	112.8		0.9	184.29	0.31	53			15(98%)	16.5(65%)	114	120	165/95	29.2	11	7.9	5.89	80	95	6.18	1.62
曹光国	男	75	2009-03-01	冠心病	23.2	Ⅰ	0.58	43	30	36	11	9	145	81.9								11.4	15.2	89	100	135/75	48.1	11.2	9.7	3.13	20	30	5.33	1.12
许惠忠	男	52	2007-01-01	冠心病	24.8	Ⅰ	0.55	51	37	48	11	10	205	110.8	29	4	154.9	0.53	102			8.8(58%)	17.8(68%)	100	134	135/80	18.6	8.5	7.3	1.83	25	75	4.4	0.96
徐东明	男	34	2007-03-01	冠心病	20.5	Ⅰ	0.59	51	35	29	11	11	218.1	123.9								10.9	15.4	105	133	120/70	29.1	5.1	2.35	4.82	20	60	18.26	3.51
余德清	男	71	2007-04-01	冠心病	21.3	Ⅰ	0.59	45	26	38	12	7	145.8	89.4		3.5	62.77	0.29	176			8.6(55%)	13.9(61%)	100	164	135/75	36.5	6.7	6	4.45	25	65	2.87
顾继民	男	50	2006-08-01	心脏神经症	21	Ⅰ	0.63	48	32	35	10	10	173.7	96.5	25	1.8						11.9	16.4	97	118	130/80	30
陈福彬	男	36	2009-03-01	高脂血症	27.68	Ⅰ	0.63	54	35	40	13	13	300.6	158.2	19							18.9(118%)	24(81%)	118	141	225/115	24.7	13.6	10.61	7.94	60	90	13.26	4.46
陈鸿兴	男	57	2009-02-01	冠心病	22.8	Ⅰ	0.66	49	31	36	10	10	156.7	90.1	21							11.5(77%)	18.4	77	103	150/80	38.6	11.6	11.3	4.6	20	60	10.24	2.35
苏成钢	男	58	2008-10-01	冠心病	24.2	Ⅰ	0.66	45	29	36	11	9	156.2	86.3								14.5(94%)	22.3(89%)	91	129	150/80	30.7	13.2	8.9	3.77	50	110	6.72	1.54
季庚鸿	男	51	2008-12-01	冠心病	27.7	Ⅰ	0.64	47	31	38	9	9	146	74.5	18							14.2	24.6	99	121	180/90	31.5	17	13.5	3.66	60	95	13.24	3.53
王维屏	男	75	2009-01-01	冠心病	22	Ⅰ	0.71	42	25	48	10	10	139.6	91.2	33							15.2(100%)	18.1	71	100	250/95	36.6	12.3	8	3.52	25	40	4.53	1.47
吴伟良	男	53	2007-11-01	冠心病	24.1	Ⅰ	0.66	48	31	38	11	9	173.7	93.9	18							13.7(90%)	14.9	87	107	140/75	35.5	10	6.4	3.58	65	90	7.19	1.54
王鸿生	男	51	2008-01-01	冠心病	24	Ⅰ	0.6	48	33	37	10	10	173.7	94.9	28							14.3(94%)	21(80%)	89	113	110/80	30.3	11.9	8.8	4.88	65	110	6.84	1.37
万富华	男	59	2007-04-01	冠心病	21.1	Ⅰ	0.57	47	34	30	9	10	156.7	91.6	18							14.1(92%)	16.1(64%)	99	111	145/70	29.3	8.9	8.3	0.23	55	65	6.33	1.33
俞锡明	男	44	2007-08-01	冠心病	24.8	Ⅰ	0.63	49	33	40	10	10	179.8	95.1	28							11.7(70%)	16.3	102	126	165/105	28.5	10.1	7.7	3.37	50	90	7.87	2.18
梁伟	男	47	2008-10-01	冠心病	27.8	Ⅰ	0.61	52	35	34	9	10	185.9	107.5	26							13.3(80%)	19	104	122	180/90	35.2	11.56	9.4	4.54	50	90	8.95	2.38
赵丙戍	男	61	2007-06-01	冠心病	27.2	Ⅰ	0.67	56	35	42	10	10	225.3	108.3	25							13.1(85%)	17(68%)	84	107	160/100	28.7	14	7.6	4.56	65	110	8.39	2.24
傅建华	男	57	2007-07-01	冠心病	24	Ⅰ	0.61	51	34	38	8	8	144.7	87.7	25							14(91%)	17	94	109	92/60	35.5	10	8.6	2.29	60	75	6.31	0.99
徐文祥	男	53	2007-09-01	冠心病	29.3	Ⅰ	0.61	54	36	46	10	10	211.8	98.5								14.1(92%)	21.9(84%)	97	111	145/80	25.4	18.7	14.8	4.96	65	90	9.52	2.15
廖治华	男	69	2007-07-01	冠心病	23.8	Ⅰ	0.7	51	30	41	9	10	179.8	96.7	35							12(77%)	14.5(62%)	99	104	115/60	30.7	10	7.85	3.25	50	60	8.2	1.43
王怀扣	男	54	2007-03-01	冠心病	24.6	Ⅰ	0.68	46	28	39	10	10	161.9	89.4								14.3(94%)	19(74%)	97	123	115/90	24.9	11.3	7.2	6.6	50	120	11.18	2.44
宦有佩	男	60	2007-04-01	冠心病	23.8	Ⅰ	0.67	45	28	39	11	9	156.2	84								10.4(68%)	13.1(53%)	88	104	160/90	36.3	9.1	6.4	1.94	30	65	18.96	4.77
顾永发	男	56	2008-03-01	冠心病	29	Ⅰ	0.55	50	32	46	10	10	186	100	29							12.7(83%)	20	95	124	145/85	29.4	12.9	10.8	4.78	30	75	8.56	2
黄宣球	男	52	2008-05-01	冠心病	24.1	Ⅰ	0.55	53	40	46	9	10	192	109.1								10.8	16	89	116	135/75	30.3	3.77	9.4	8.4	20	60	6.59	1.39
王有道	男	46	2008-05-01	冠心病	21.5	Ⅰ	0.7	50	30	33	9	8	150.8	84.2	31							14.5(96%)	20.4(75%)	97	117	140/90	30.7	12	9.3	3.41	50	85	6.57	1.56
王道	男	46	2007-11-01	冠心病	22.8	Ⅰ	0.63	52	34	35	11	9	198.7	108.6	29							12.5(83%)	19.7(72%)	85	106	115/75	28.9	12.8	9	3.02	50	90	5.4	1.06
吴良	男	53	2007-08-01	冠心病	23.4	Ⅰ	0.56	52	33	36	8	9	161.4	88.2	23							10.9(71%)	12.7	98	100	150/90	36.4	7.6	4.7	4.6	55	70	6.72	1.64
华良	男	57	2007-05-01	冠心病	25.1	Ⅰ	0.69	56	34	42	10	9	211.1	112.3	29							18(117%)	25.7(99%)	125	155	170/90	25.9	12.4	10.4	4.6	90	125	8.5	2.2
王鸿	男	51	2007-10-01	冠心病	22.2	Ⅰ	0.61	48	32	34	10	10	173.7	98.1	32							13.5(89%)	18.4(69%)	93	113	110/80	28.6	10.6	7.4		55	100	8.37	1.67
王生	男	51	2007-06-01	冠心病	24.3	Ⅰ	0.55	51	33	37	10	10	192.3	104.5	30							9.8(64%)	12.6	76	95	110/75	30.1	9.6	5.6	6.35	35	65	6.76	1.3

## Sheet: Sheet3
姓名	性别	年龄	时间	诊断	BMI	NYHA分级	LVEF	LVDd	LVSd	LAd	LVST	LVPW	LVM	LVMI	PASP	超敏CRP	IL-6	TNF-ɑ	BNP	NT-proBNP	6MWT	VO2AT	VO2Peak	HRAT	HRPeak	BPPeak	VE/VCO2	PeakVO2/HR	⊿VO2/⊿WR	静息CO	LoadAT	LoadPeak	Peak CO	CPO	⊿ CO
					(kg/m2)			(mm)	(mm)	(mm)	(mm)	(mm)	(g)	(g/m2)	(mmHg)	mg/l				(ng/ml)	( m)	(ml/kg/min)	(ml/kg/min)	(次/min)	(次/min)	(mmHg)				(L/min)	J.s-1	J.s-1	(L/min)	(Watts)	(L/min)
沈念东	男	58	2009-03-01	体检	26.7	Ⅰ	0.72															12.2	23.9	90	134	200/108	28.5	14.1	10.9	4.55	20	95	10.05	2.57	5.5
陆建华	女	54	2009-03-01	体检	23.5	Ⅰ	0.73															12.5	23	88	151	170/95	33	10.6	10.1	6.98	20	95	7.69	2.05	0.71
葛美君	女	58	2009-03-01	体检	21.5	Ⅰ	0.72															21.6	27.5	104	128	151/83	30.1	11.8	11.1	4.26	50	80	5.58	1.31	1.32
金蕾	女	54	2009-03-01	体检	19	Ⅰ	0.7															15.4	23.9	100	121	165/90	29.3	9.9	13.1	6.53	25	60		1.48
许珍妹	女	57	2009-03-01	体检	25.6	Ⅰ	0.72															13.9	19.6	97	116	165/100	29.1	10.1	9.2	3.66	40	65	8.12	2.19	4.46
陈福彬	男	36	2009-03-01	体检	27.7	Ⅰ	0.7															18.9	24	118	141	225/115	24.7	13.6	10.6	7.94	60	90	13.26	4.46	5.32
俎咏文	男	42	2009-02-01	体检	21.3	Ⅰ	0.71															14.6	24.6	101	160	155/70	29.2	9.9	9.8	4.6	80	95	7.98	1.74	3.38
徐乃燕	女	55	2009-03-01	体检	21.6	Ⅰ	0.7															14.5	19.6	105	142	160/100	32.7	8.9	13.9	3.85	20	35	6.23	1.66	2.38
韩发军	男	40	2009-04-01	体检	24.1	Ⅰ	0.71															15.9	29.2	98	141	165/95	26.7	17	12	5.05	50	120	8.29	2.18	3.24
彭瑞坤	男	40	2009-02-01	体检	26.4	Ⅰ	0.73															16.2	30	105	145	1460/90	24.2	16.3	17.1	4.2	55	95	9.74	2.49	5.54
张新璐	女	30	2009-04-01	体检	22.3	Ⅰ	0.74															12.7	25.2	105	169	130/90	25.3	9.98	11.3	4.2	25	100	9.71	2.22	5.49
季庚鸿	男	51	2008-12-01	体检	27.7	Ⅰ	0.7															14.2	24.6	99	121	180/90	31.5	17	13.5	3.66	60	95	13.24	3.52	9.58
俞堂良	男	63	2008-11-01	体检	24.8	Ⅰ	0.7															13.3	21	136	179	150/90	31.1	8.2	9.4	3.59	20	70	5.94	1.45	1.16
吴和平	男	51	2008-10-01	体检	20.6	Ⅰ	0.71															16.8	24.3	108	146	145/90	27.6	11.8	11.2	3.66	50	105	5.77	1.38	2.11
李荣根	男	42	2008-03-01	体检	31.1	Ⅰ	0.69															14.4	17.8	97	125	165/90	25	12.3	5.8	10.9	55	125	16.76	4.27	5.85
徐雄刚	男	51	2007-08-01	体检	21.5	Ⅰ	0.71															17.7	19.4	107	116	160/75	23.9	11.3	7.7	8.23	80	100	12.15	2.79	3.92
刘宪雄	男	52	2007-01-01	体检	27.1	Ⅰ	0.7															18.6	31.97	98	137	195/100	14.5	6.3	7.7	3.88	35	110	17.77	5.19	13.89
李海胜	男	78	2008-12-01	体检	24.6	Ⅰ	0.68															11.4	15.3	73	94	180/90	30.3	11.7	11.1	4.92	20	40	6	1.69	1.08
章雪梅	女	54	2009-06-01	体检	20.4	Ⅰ	0.7															17.6	26.4	104	134	185/90	28	9.01	7.71	4.51	35	70	5	1.35	0.49
胡昌顺	男	59	2009-05-01	体检	23.6	Ⅰ	0.71															16.6	22.4	114	142	180/105	29.7	12.6	11.2	3.51	60	90	5.92	1.69	2.41
赵菊生	男	50	2008-04-01	体检	31.4	Ⅰ	0.69															15.4	17.3	112	153	220/110	26.2	14.8	7	6.99	40	95	12.71	4.13	5.72
林密密	女	36	2008-04-01	体检	19.2	Ⅰ	0.75															14.5	22.7	112	162	165/90	32.5	6.45	6.53	4.47	20	90	6.74	1.55	2.27
钟银康	男	55	2008-03-01	体检	21.4	Ⅰ	0.7															12.2	20.9	107	144	165/90	31.4	10	9.2	4.21	45	95	7.18	1.83	3.72
朱永平	男	58	2008-02-01	体检	28.4	Ⅰ	0.72															15.5	23.6	117	155	190/90	22.7	12.9	6.8	5.46	55	125	7.67	2.63	4.14
张士陆	男	56	2007-11-01	体检	22.6	Ⅰ	0.7															9.4	15.2	79	142	155/90	27.9			3.72	79	142	7.1	1.76	3.38
张克	男	47	2007-10-01	体检	27.5	Ⅰ	0.71															16.1	26.3	101	134	135/80	22.9	17.3	9.9	7	101	134	9.11	1.99	2.11
陈星龙	男	50	2007-09-01	体检	26.5	Ⅰ	0.73															15.2	27.7	108	164	165/90	26.8	13.2	8.7	5.04	50	150	8.92	2.28	3.88
杨其龙	男	57	2007-08-01	体检	25.9	Ⅰ	0.7															12.9	16.7	90	109	140/75	33.3	11.2	7.7	3.82	45	95	11.12	2.39	7.3
孙艳松	男	38	2009-04-01	体检	28	Ⅰ	0.75															12.8	26.4	110	171	175/115	22.6	12.7	10.6	6.99	40	115	9.97	2.99	2.98
沈建明	男	51	2008-10-01	体检	23	Ⅰ	0.7															16.2	27	109	164	210/105	24.6	12.3	9.9	3.17	60	135	5.73	1.78	2.56
沈京文	男	56	2008-12-01	体检	28.1	Ⅰ	0.69															17.4	25.6	100	137	155/75	27.2	16.7	11.3	4.32	65	125	8.38	1.89	4.06
杨文治	男	69	2008-08-01	体检	22.2	Ⅰ	0.69															19.3	23.9	122	136	185/75	28.4	12.2	10.5	4.95	70	105		1.23
徐美琴	女	57	2008-09-01	体检	30.8	Ⅰ	0.7															10.8	16.9	81	100	155/95	26.2	14.3	9.3	6.7	25	70	9.5	2.21	2.8
俞金凤	女	55	2008-07-01	体检	28.3	Ⅰ	0.71															12.6	18.8	110	160	210/90	24.5	9.7	7.2	5.7	45	90	6.4	1.42	0.67
夏天菊	女	53	2008-06-01	体检	26.6	Ⅰ	0.71															12.1	19.3	118	157	195/90	27.4	8.6	8.1	7.08	50	90		1.89
曾国阳	男	40	2008-05-01	体检	23.5	Ⅰ	0.75															13	24.6	110	155	165/100	24.7	13	11.2	4.15	50	105	9.07	2.45	4.92
俞锡明	男	44	2007-08-01	冠心病	24.8	Ⅰ	0.63	49	33	40	10	10	179.8	95.1	28							11.7	16.3	102	126	165/105	28.5	10.1	7.7	3.37	50	90	7.87	2.18	4.5
华良	男	57	2007-05-01	冠心病	25.1	Ⅰ	0.69	56	34	42	10	9	211.1	112.3	29							18	25.7	125	155	170/90	25.9	12.4	10.4	4.6	90	125	8.5	2.2	3.9
赵丙戍	男	61	2007-06-01	冠心病	27.2	Ⅰ	0.67	56	35	42	10	10	225.3	108.3	25							13.1	17	84	107	160/100	28.7	14	7.6	4.56	65	110	8.39	2.24	3.8
王怀扣	男	54	2007-03-01	冠心病	24.6	Ⅰ	0.68	46	28	39	10	10	161.9	89.4								14.3	19	97	123	115/90	24.9	11.3	7.2	6.6	50	120	11.18	2.44	4.6
周守云	男	66	2007-03-01	冠心病	23.7	Ⅰ	0.72	46	27	45	11	9	161.9	87		18.8			151			9.9	14.7	97	117	180/100	29.6	17.9	7.5	3.14	20	60	8.96	2.52	5.8
王维屏	男	75	2009-01-01	冠心病	22	Ⅰ	0.71	42	25	48	10	10	139.6	91.2	33							15.2	18.1	71	100	250/95	36.6	12.3	8	3.52	25	40	4.53	1.47	1.01
陆宝庆	男	62	2007-01-01	冠心病	26	Ⅰ	0.6	59	39	37	10	10	246.5	136.9		330	225.83	0.95	727			9	14.3	78	101	150/75	32.8	10.6	10.1	4.8	20	60	7.96	1.77	3.2
金惠芳	女	57	2007-01-01	冠心病	30.3	Ⅰ	0.61	52	35	37	9	10	185.9	101.6		1.2	137	0.75	5			11	13.9	87	103	180/105	26.3	11.5	9.1	2.1	40	60	7.48	2.16	5.3
吴伟良	男	53	2007-11-01	冠心病	24.1	Ⅰ	0.66	48	31	38	11	9	173.7	93.9	18							13.7	14.9	87	107	140/75	35.5	10	6.4	3.58	65	90	7.19	1.54	3.6
华伟良	男	57	2007-01-01	冠心病	26.7	Ⅰ	0.63	57	37	42	9	10	217.7	112.8		0.9	184.29	0.31	53			15	16.5	114	120	165/95	29.2	11	7.9	5.89	80	95	6.18	1.62
苏成钢	男	58	2008-10-01	冠心病	24.2	Ⅰ	0.66	45	29	36	11	9	156.2	86.3								14.5	22.3	91	129	150/80	30.7	13.2	8.9	3.77	50	110	6.72	1.54
陈鸿兴	男	57	2009-02-01	冠心病	22.8	Ⅰ	0.66	49	31	36	10	10	156.7	90.1	21							11.5	18.4	77	103	150/80	38.6	11.6	11.3	4.6	20	60	10.24	2.35
梁伟	男	47	2008-10-01	冠心病	27.8	Ⅰ	0.61	52	35	34	9	10	185.9	107.5	26							13.3	19	104	122	180/90	35.2	11.56	9.4	4.54	50	90	8.95	2.38
王鸿生	男	51	2008-01-01	冠心病	24	Ⅰ	0.6	48	33	37	10	10	173.7	94.9	28							14.3	21	89	113	110/80	30.3	11.9	8.8	4.88	65	110	6.84	1.37
顾永发	男	56	2008-03-01	冠心病	29	Ⅰ	0.55	50	32	46	10	10	186	100	29							12.7	20	95	124	145/85	29.4	12.9	10.8	4.78	30	75	8.56	2
王有道	男	46	2008-05-01	冠心病	21.5	Ⅰ	0.7	50	30	33	9	8	150.8	84.2	31							14.5	20.4	97	117	140/90	30.7	12	9.3	3.41	50	85	6.57	1.56
顾继民	男	50	2006-08-01	心脏神经症	21	Ⅰ	0.63	48	32	35	10	10	173.7	96.5	25	1.8						11.9	16.4	97	118	130/80	30
陈福彬	男	36	2009-03-01	高脂血症	27.68	Ⅰ	0.63	54	35	40	13	13	300.6	158.2	19							18.9	24	118	141	225/115	24.7	13.6	10.61	7.94	60	90	13.26	4.46
王道	男	46	2007-11-01	冠心病	22.8	Ⅰ	0.63	52	34	35	11	9	198.7	108.6	29							12.5	19.7	85	106	115/75	28.9	12.8	9	3.02	50	90	5.4	1.06
吴良	男	53	2007-08-01	冠心病	23.4	Ⅰ	0.56	52	33	36	8	9	161.4	88.2	23							10.9	12.7	98	100	150/90	36.4	7.6	4.7	4.6	55	70	6.72	1.64
王生	男	51	2007-06-01	冠心病	24.3	Ⅰ	0.55	51	33	37	10	10	192.3	104.5	30							9.8	12.6	76	95	110/75	30.1	9.6	5.6	6.35	35	65	6.76	1.3
万富华	男	59	2007-04-01	冠心病	21.1	Ⅰ	0.57	47	34	30	9	10	156.7	91.6	18							14.1	16.1	99	111	145/70	29.3	8.9	8.3	0.23	55	65	6.33	1.33
曹光国	男	75	2009-03-01	冠心病	23.2	Ⅰ	0.58	43	30	36	11	9	145	81.9								11.4	15.2	89	100	135/75	48.1	11.2	9.7	3.13	20	30	5.33	1.12
沈国全	男	46	2012-01-01	体检	26.2	1	0.7															15	20.1	136	164	173/83	27.8	10.7	7.7	7.21	50	90	12.5
张晓红	女	46	2012-01-01	体检	26.6	1	0.65															15.8	18.3	110	134	177/93	27.3	11.7	6.8	5.65	50	80	8.44
周继英	女	57	2012-07-01	体检	20.6	1	0.68															14.1	21.2	103	141	180/90	32	7.2	8.9	4.52	35	70	5.39
仲政	男	47	2012-07-01	体检	26.6	1	0.71															20	27.6	110	136	155/85	22.9	15.2	12.1
乔根万	男	63	2012-07-01	高脂血症	23.1	1	0.67															19.3	23.5	116	134	170/90	28.5	11.3	6.2	6.2	55	70	12.47
杜文俊	男	35	2012-08-01	高血压	27.5	1	0.73															16.8	26.5	114	141	165/85	24.3	16.7	13
黄开同	男	67	2012-09-01	体检	25	1	0.68															14.6	21.8	99	142	140/75	25.8	11.2	7.5	4.99	50	105	7.91
宋文君	男	43	2012-09-01	高血压	28.7	1	0.69															18	21.1	134	151	190/120	24.7	12.7	8.5	5.77	80	115	13.7
陈仲康	男	60	2012-11-01	高血压病	22	1	0.7															15.4	27.8	100	134	180/105	29.7	12.6	10.2	4.56	45	105	8.33
强振定	男	57	2012-10-01	体检	18.5	1	0.66															16.2	29.8	77	142	180/95	26.6	13.3	10	3.32	60	135	4.8
王元欣	男	71	2012-06-01	体检	21.1	1	0.65															18.2	22.2	121	136	175/100	33	9.1	10.6	7.7	50	90	8.68
宋建国	男	59	2012-06-01	体检	21.1	1	0.65															16.5	25	107	136	175/100	31.5	11.8	10.7
叶慧珍	女	57	2012-06-01	体检	22.3	1	0.69															17.9	26.7	117	137	150/90	28.6		8.6		55	90
王隽	男	34	2011-02-01	高血压	25.6	1	0.76															16.2	20.5	113	166	172/99	28.5	10.6	11.2	5.4	55	90	7.59
李为国	男	61	2011-04-01	高血压	31.7	1	0.69															13.3	20.1	96	137	193/86	27.7	14.1	9.8	5.64	55	120
沈明胜	男	54	2011-07-01	高血压	28.7	1	0.74															17.2	18.9	104	136	185/95	33.7	11.6	12.9	2.53	75	90	9.84
孙昌建	男	46	2011-08-01	体检	24.8	1	0.73															14.7	24.3	114	162	175/69	26.9	11.2	8.6	4.04	50	120	8
徐宏法	男	58	2011-08-01	体检	30.4	1	0.68															12	18.6	108	141	185/92	33.2	11.9	10.7	5.96	55	110	7.92
杨勤锋	男	32	2011-09-01	体检	23.3	1	0.66															14	26.6	97	157	147/86	23.9	10.9	8.3	4.77	25	135	5.62
赵德福	男	65	2011-09-01	高血压	25.9	1	0.7															14	20.1	96	125	188/92	26.8	12.5	6.5	6.1	45	95	5.6
李宜西	男	61	2011-09-01	高血压	23.5	1	0.69															14	23.6	93	132	236/102	32.6	11.4	9.7	5.93	55	110	10.2
金海滨	男	47	2011-09-01	高血压	28.7	1	0.69															13	20.4	78	95	208/114	28.6	18	14.8	5.29	40	105	8.69
许忠	男	43	2011-09-01	体检	24.6	1	0.75															19.6	30.2	87	137	211/94	18.5	17.2	13	4.65	100	150	7.24
盛红华	女	54	2011-12-01	高脂血症	19.8	1	0.76															15.7	19	129	162	177/104	28.7	6.6	13.9	10.1	40	60	7.08
夏宁	女	66	2012-02-01	体检	22.1	1	0.7															13.4	19.5	97	107	172/100	30	11.1	14	5	30	60	5.55
蒋焕林	男	67	2012-03-01	体检	26.6	1	0.69															13.7	20.7	108	131	209/69	29.7	12.2	8.98	8.04	60	100	9.52
鄔国平	男	55	2012-03-01	高血压	27.9	1	0.72															14.2	25.2	74	116	192/100	29.6	16.9	10.3
杨根弟	男	61	2012-03-01	体检	22	1	0.74															17.9	22.5	114	153	148/81	29.1	9.4	9.1	10	60	90	9.49
杨文生	女	54	2012-03-01	体检	24.6	1	0.73															14.6	22.9	97	153	195/100	31.7	9.5	10		35	90	8.4
侯立宽	男	54	2012-04-01	高血压	24.9	1	0.73															15.6	22.2	113	142	185/98	29.2	11.6	7.9	6.64	50	100	6.18
姚涛源	男	74	2012-04-01	高血压	21.5	1	0.65															17.2	20.6	104	126	185/95	30	9.2	11.5	3.3	55	75	6.9
高峰	男	63	2012-04-01	体检	25.4	1	0.68															15.4	25.4	94	117	185/105	28	17.9	10	5.87	50	120	9.4
费文美	女	63	2012-05-01	体检	21.9	1	0.67															14.3	22.5	94	141	165/95	30	9.4	8.1	9.8	45	90	11.9
满其庭	男	39	2012-06-01	体检	22.5	1	0.78															15.5	29.8	90	164	140/70	25.4	14	10.4	7.5	45	135	14.9
张旭	男	43	2012-06-01	体检	25.4	1	0.75															23	30.2	106	153	170/80	30	14.8	9.5	4.7	90	120	10.7
陈忠	男	64	2012-06-01	高血压	26	1	0.69															16.7	21.4	86	98	150/75	30.8	14.3	7.1		65	100
张根富	男	62	2012-06-01	体检	25.8	1	0.68															14.1	23.6	97	107	155/80	27.8	17.6	12.6	7.55	60	120	9.59
肖建江	男	49	2012-07-01	体检	22.5	1	0.72															12.1	20	109	150	170/80	29.6	9.7	8.6	6.3	45	105	7.1
罗伟建	男	55	2012-07-01	高血压	23.5	1	0.76															14.4	25.7	103	141	165/80	21.8	11.8	6.9	2.4	60	145	10.6
杨军	男	42	2013-03-01	高血压	25.6	1	0.7															16.7	27.1	102	153	185/105	18.3	15.8	11.6	3.56	65	130	9.78
范怡鸿	女	57	2013-03-01	高脂血症	22	1	0.67															21	23	121	148	170/90	28.5	9.3	4.85	2.79	30	60	7.19
朱莉萍	女	53	2013-03-01	体检	22.5	1	0.68															17.8	22.7	120	144	155/90	31.6	9	8	2.06	50	70	5.16
俞大海	男	61	2013-03-01	高血压	23.4	1	0.7															14	21	107	136	160/90	24.1	12.9	9.5	5.19	30	75	8.33
沐亚卫	女	61	2013-04-01	体检	21	1	0.71															23.1	25.8	106	139	140/90	31.2	10.2	9.7	4.25	55	70	10.4
冯新江	男	42	2013-05-01	体检	20	1	0.69															20.4	29.2	109	131	150/90	28.1	12.9	11.6	4.44	60	115	9.42
孙健康	男	55	2013-05-01	体检	22.1	1	0.72															18.1	22.5	105	148	155/85	30	11.1	7.7	5.16	50	105	9.54
杨观震	男	53	2013-06-01	体检	27.4	1	0.65															14.9	20	131	157	160/90	26.8	10.3	14.3	3.79	60	75	4.9
陈致昂	男	31	2013-05-01	体检	27.6	1	0.69															16.2	26.6	100	162	180/95	28.6	14.8	13.5	2.06	55	135	8.81
夏荣福	男	58	2013-04-01	高血压	23.5	1	0.71															14	22.5	78	142	165/90	27.9	14.4	10.9		30	70	7.46
徐钦	男	38	2013-04-01	体检	23.3	1	0.73															19.2	26.3	115	157	146/75	28.5	12.5	9.3	4.65	60	120	9.36
马意龙	男	31	2013-01-01	体检	18	1	0.75															20.7	37.8	96	162	160/90	21.6	14.8	11.5	2.9	55	135	9.7
盛红华	女	54	2011-12-01	高脂血症	19.8	1	0.76															15.7	19	129	162	177/104	28.7	6.6	13.9	10.1	40	60	7.08
夏宁	女	66	2012-02-01	体检	22.1	1	0.7															13.4	19.5	97	107	172/100	30	11.1	14	5	30	60	5.55
蒋焕林	男	67	2012-03-01	体检	26.6	1	0.69															13.7	20.7	108	131	209/69	29.7	12.2	8.98	8.04	60	100	9.52
鄔国平	男	55	2012-03-01	高血压	27.9	1	0.72															14.2	25.2	74	116	192/100	29.6	16.9	10.3
杨根弟	男	61	2012-03-01	体检	22	1	0.74															17.9	22.5	114	153	148/81	29.1	9.4	9.1	10	60	90	9.49
杨文生	女	54	2012-03-01	体检	24.6	1	0.73															14.6	22.9	97	153	195/100	31.7	9.5	10		35	90	8.4
侯立宽	男	54	2012-04-01	高血压	24.9	1	0.73															15.6	22.2	113	142	185/98	29.2	11.6	7.9	6.64	50	100	6.18
姚涛源	男	74	2012-04-01	高血压	21.5	1	0.65															17.2	20.6	104	126	185/95	30	9.2	11.5	3.3	55	75	6.9
高峰	男	63	2012-04-01	体检	25.4	1	0.68															15.4	25.4	94	117	185/105	28	17.9	10	5.87	50	120	9.4
费文美	女	63	2012-05-01	体检	21.9	1	0.67															14.3	22.5	94	141	165/95	30	9.4	8.1	9.8	45	90	11.9
陶有才	男	69	2013-03-01	体检	26.6	1	0.68															14.6	23	82	119	210/105	27.2	15.3	9.3	6.96	30	90	13.9
庞红卫	男	55	2013-04-01	体检	23.4	1	0.7															14.7	23.7	96	148	150/80	24.5	10.2	7	3.1	30	80	6.68
张根宝	男	74	2013-05-01	HBP	24.8	1	0.67															16.1	20.3	87	111	155/90	30.3	12.8	6.9	3.82	50	85	11.9
陈复郎	男	56	2013-06-01	体检	22.4	1	0.71															14	22.2	77	142	208/89	27.6	13.4	8.1	3.71	60	140	6.53
赵从民	男	55	2013-05-01	体检	28.3	1	0.69															17.6	23.3	91	100	165/95	30.5	18.7	10	2.48	50	90	10.2
侯秀英	女	63	2013-05-01	体检	33.6	1	0.65															15.3	20.4	106	146	200/105	26.8	14.5	10.5	4.35	45	110	5.7
赵学怀	男	56	2013-02-01	体检	27.7	1	0.7															15.2	21.2	90	105	140/80	28.3	16.1	8.9	5	55	100	3.9
潘秋林	男	58	2013-03-01	体检	21.8	1	0.69															18.4	20.8	109	142	195/105	32	108	16.4	4.1	45	60	6.14
潘明	男	60	2013-03-01	HBP	24.3	1	0.71															14.7	22	95	141	155/90	28.6	12.1	10.4		55	80	7.29
